# Supplementary material for: Risk factors associated with slide positivity among febrile patients in a conflict zone of north-eastern Myanmar along the China-Myanmar border
Source: Malar J. 2013 Oct 10;12:361. doi: 10.1186/1475-2875-12-361 (PMC3852943; doi:10.1186/1475-2875-12-361)
Supplement: Additional file 3 — The allocation of malaria cases by occupation groups listed in the original questionnaire. Description: The second column indicates the way that the original occupational groups were grouped to avoid problems associated with small numbers. [file 1475-2875-12-361-S3.xlsx]

## Sheet: OccupationTable1a
Occupation	Occupation groups for analyses	no infection	P. falciparum		P. vivax		mixed infection
			Female	Male	Female	Male	Female	Male
farmer	farmer	1547	13	39	34	42	6	8
local trader/traveller	other	52	1	0	3	3	0	0
foreign trader/traveller	other	16	0	0	0	0	0	0
factory/construction worker	other	26	0	1	2	1	0	0
lumberjack	other	8	0	0	0	0	0	0
plantation worker	other	48	0	0	0	1	0	0
office worker	office worker/student	191	3	3	6	7	0	0
student	office worker/student	1443	22	33	71	72	6	13
houseworker	houseworker/nonschool child	680	14	1	28	1	1	0
soldier	soldier	837	1	41	5	57	0	5
unemployed	other	16	0	0	0	2	0	0
non-school child	houseworker/nonschool child	1564	7	11	39	37	2	4
other	other	11	0	3	0	1	0	0
Total		6439	193		412		45
