# Supplementary material for: Risk factors associated with slide positivity among febrile patients in a conflict zone of north-eastern Myanmar along the China-Myanmar border
Source: Malar J. 2013 Oct 10;12:361. doi: 10.1186/1475-2875-12-361 (PMC3852943; doi:10.1186/1475-2875-12-361)
Supplement: Additional file 4 — The distribution of malaria cases by occupation groups used in analyses. Description: This figure indicates the distribution of malaria cases among the occupation groups that were used in the main analysis (Additional file 6). [file 1475-2875-12-361-S4.xlsx]

## Sheet: OccupationTable1b
Occupation group	no infection	P. falciparum		P. vivax		mixed infection
		Female	Male	Female	Male	Female	Male
farmer	1547	13	39	34	42	6	8
office worker/student	1634	25	36	77	79	6	13
houseworker/non-school child	2244	21	12	67	38	3	4
other	177	1	4	5	8	0	0
soldier	837	1	41	5	57	0	5
	6439	61	132	188	224	15	30
