# Supplementary material for: Risk factors associated with slide positivity among febrile patients in a conflict zone of north-eastern Myanmar along the China-Myanmar border
Source: Malar J. 2013 Oct 10;12:361. doi: 10.1186/1475-2875-12-361 (PMC3852943; doi:10.1186/1475-2875-12-361)
Supplement: Additional file 6 — Logistic model results for risk factors associated with malaria slide positivity (including covariates that were omitted (bed net use and recent travelling)). Description: The data provided here are the results of the main logistic regression model (shown in Additional file 6) but also including reported bed net usage and having recently travelled as covariates. [file 1475-2875-12-361-S6.xlsx]

## Sheet: TravelModelResults
		P. vivax					P. falciparum					P. falciparum versus P. vivax
covariates		coefficient	SE	odds ratio	P-value		coefficient	SE	odds ratio	P-value		coefficient	SE	odds ratio	P-value
Age	0 - 4
	5 - 14	0.70801	0.23182	2.02995	0.00226		0.66853	0.403131	1.95137	0.097248		-0.159154	0.463456	0.852865	0.73129
	15 - 24	0.5819	0.23946	1.78944	0.0151		1.30447	0.392713	3.68573	0.000895		0.478445	0.457648	1.61356	0.29582
	25 - 34	-0.19313	0.2613	0.824375	0.45983		1.05515	0.396566	2.87241	0.007797		1.07293	0.481897	2.92395	0.02598
	35 - 44	-0.28427	0.30258	0.752563	0.34749		0.761614	0.438098	2.14173	0.082131		1.04752	0.536022	2.85057	0.05067
	45 - 54	-0.16274	0.33703	0.849812	0.62918		0.51366	0.50836	1.6714	0.312291		0.554996	0.5935	1.74193	0.34972
	55 - 64	-0.02905	0.39808	0.971368	0.94182		0.1466	0.683379	1.15789	0.83014		0.240981	0.776392	1.2725	0.75627
	65 +	0.44067	0.47268	1.55375	0.35119		-0.09314	1.06833	0.911066	0.930527		-0.657398	1.18003	0.518198	0.57746
Sex	female
	male	-0.08219	0.11097	0.921097	0.45888		0.559479	0.173247	1.74976	0.001241		0.593429	0.214454	1.81018	0.00565
Travel	no response
	no	-0.62699	0.15161	0.534197	3.54e-05		-0.594039	0.232645	0.552093	0.010667		0.009566	0.28761	1.00961	0.97347
	yes	-1.62484	0.3762	0.196943	1.57e-05		-0.717107	0.387155	0.488162	0.06399		1.22582	0.549902	3.40697	0.0258
Education	primary or less
	middle or above	-0.04457	0.14474	0.956409	0.75812		-0.018501	0.192402	0.981669	0.923393		0.187157	0.250545	1.20582	0.45506
Occupation
	farmer
	office worker/student	0.05588	0.24896	1.05747	0.8224		0.379868	0.305334	1.46209	0.213461		0.399307	0.387839	1.49079	0.30321
	housework/non-school child	0.09006	0.24802	1.09424	0.71651		-0.200676	0.353613	0.818177	0.570375		-0.327689	0.427326	0.720587	0.44318
	other	0.84801	0.47277	2.335	0.07286		-0.143772	0.751344	0.866085	0.848249		-0.909958	0.883558	0.402541	0.30307
	soldier	0.37031	0.29067	1.44818	0.20268		-0.988526	0.460397	0.372125	0.031784		-1.36488	0.540034	0.255411	0.01149
Infection history	no
	yes	1.23304	0.18357	3.43165	1.86e-11		0.380367	0.314493	1.46282	0.226486		-1.03941	0.374455	0.353662	0.00551
Bednet use	no
	untreated	-0.59925	0.21689	0.549223	0.00573		-0.902508	0.25573	0.405551	0.000417		0.216419	0.35877	1.24162	0.54636
	treated	-1.00659	0.33402	0.365463	0.00258		-0.831551	0.39662	0.435373	0.03603		0.657004	0.542696	1.929	0.22604
Year	2011
	2012	0.12342	0.24482	1.13136	0.61418		-0.256837	0.303507	0.773494	0.397424		-0.288166	0.40002	0.749637	0.47129
Interactions
	farmer*2012
	office worker/student*2012	0.19087	0.29665	1.2103	0.51995		-0.488236	0.416592	0.613708	0.241206		-0.811736	0.51927	0.444086	0.118
	housework/non-school child*2012	-0.19305	0.31747	0.824441	0.54314		0.001964	0.472827	1.00197	0.996685		0.226194	0.579302	1.25382	0.6962
	other*2012	-0.95313	0.68509	0.385532	0.16415		0.078457	0.98468	1.08162	0.936494		0.997956	1.23398	2.71273	0.41867
	soldier*2012	0.05333	0.38056	1.05478	0.88854		1.28693	0.553598	3.62165	0.02009		1.34216	0.687274	3.82731	0.05083
