# Supplementary material for: Risk factors associated with slide positivity among febrile patients in a conflict zone of north-eastern Myanmar along the China-Myanmar border
Source: Malar J. 2013 Oct 10;12:361. doi: 10.1186/1475-2875-12-361 (PMC3852943; doi:10.1186/1475-2875-12-361)
Supplement: Additional file 7 — Logistic model showing predictors of reported bed net usage. Description: The data provided here are the results of an analysis into demographic risk factors associated with a patient reporting having used a bed net within the previous month. [file 1475-2875-12-361-S7.xlsx]

## Sheet: BednetModel
covariates		coefficient	SE	odds ratio	P-value
Age	0 - 4
	5 - 14	0.127005	0.348321	1.13542	0.715396
	15 - 24	0.062743	0.321126	1.06475	0.845091
	25 - 34	-0.035118	0.320073	0.965491	0.912633
	35 - 44	0.107848	0.339971	1.11388	0.751072
	45 - 54	0.350951	0.375208	1.42042	0.349607
	55 - 64	0.456219	0.470062	1.5781	0.331771
	65 +	0.659472	0.662016	1.93377	0.319174
Sex	female
	male	-0.338931	0.12962	0.712532	0.009363
Education	primary or less
	middle or above	0.028792	0.13329	1.02921	0.828981
Occupation
	farmer
	office worker/student	0.893124	0.294329	2.44275	0.00241
	housework/non-school child	1.04659	0.305847	2.84793	0.000622
	other	-0.960488	0.37471	0.382706	0.010369
	soldier	-0.689596	0.213411	0.501779	0.001232
Infection history	no
	yes	-1.13115	0.186995	0.322663	1.46e-09
Year	2011
	2012	0.480392	0.228381	1.61671	0.035425
Malaria infection	no
	yes	-0.487865	0.150559	0.613936	0.001194
Interactions	farmer*2012
	office worker/student*2012	-0.03493	0.379594	0.965673	0.926682
	housework/non-school child*2012	-0.002107	0.381998	0.997895	0.9956
	other*2012	0.972499	0.622844	2.64454	0.118433
	soldier*2012	-1.11102	0.297295	0.329223	0.000186
