# Supplementary material for: Risk factors associated with slide positivity among febrile patients in a conflict zone of north-eastern Myanmar along the China-Myanmar border
Source: Malar J. 2013 Oct 10;12:361. doi: 10.1186/1475-2875-12-361 (PMC3852943; doi:10.1186/1475-2875-12-361)
Supplement: Additional file 8 — Logistic model showing predictors of having recently travelled. Description: The data provided here are the results of an analysis into demographic risk factors associated with a patient reporting having travelled within the previous two weeks. [file 1475-2875-12-361-S8.xlsx]

## Sheet: PatientsTraveled
covariates		coefficient	SE	odds ratio	P-value
Age	0 - 4
	5 - 14	0.8754	0.5546	2.39984	0.1145
	15 - 24	0.1004	0.5271	1.10561	0.84893
	25 - 34	-0.2308	0.5299	0.793898	0.6632
	35 - 44	-0.2225	0.5559	0.800515	0.68901
	45 - 54	-0.4188	0.6055	0.657836	0.48921
	55 - 64	-0.7404	0.8817	0.476923	0.40109
	65 +	-13.5232	365.565	1.33952e-06	0.97049
Sex	female
	male	0.2526	0.1936	1.28737	0.19196
Education	primary or less
	middle or above	1.1231	0.18019	3.07437	4.19e-08
Occupation
	farmer
	office worker/student	-0.949	0.388	0.387128	0.01446
	housework/non-school child	-0.5533	0.417	0.575049	0.18463
	other	-0.4843	0.6283	0.616128	0.44079
	soldier	2.3305	0.2398	10.2831	2e-16
Bednet used	no
	yes	-0.1806	0.1827	0.834769	0.32288
Year	2011
	2012	0.7659	0.1638	2.15093	2.92e-06
Malaria infection	no
	yes	-0.6806	0.2465	0.506313	0.00576
Malaria history	no
	yes	3.0404	0.2337	20.9136	2e-16
