# Supplementary material for: Risk factors associated with slide positivity among febrile patients in a conflict zone of north-eastern Myanmar along the China-Myanmar border
Source: Malar J. 2013 Oct 10;12:361. doi: 10.1186/1475-2875-12-361 (PMC3852943; doi:10.1186/1475-2875-12-361)
Supplement: Additional file 9 — Logistic model results for risk factors associated with malaria slide positivity. Description: The data provided here represent the results of the main statistical analysis of the demographic risk factors associated with slide positivity for P. vivax infections and P. falciparum infections. [file 1475-2875-12-361-S9.xlsx]

## Sheet: ModelResults
		P. vivax					P. falciparum					P. falciparum versus P. vivax
covariates		coefficient	SE	odds ratio	P-value		coefficient	SE	odds ratio	P-value		coefficient	SE	odds ratio	P-value
Age	0 - 4
	5 - 14	0.70801	0.23182	2.02995	0.00226		0.69804	0.40348	2.00981	0.083756		-0.1256	0.46001	0.881968	0.785
	15 - 24	0.61665	0.23946	1.85271	0.00968		1.32337	0.39098	3.75606	0.000746		0.5371	0.45478	1.71104	0.23761
	25 - 34	-0.150964	0.260012	0.859879	0.56151		1.08877	0.39582	2.97062	0.005947		1.106	0.48065	3.02225	0.02087
	35 - 44	-0.241514	0.301582	0.785438	0.42323		0.80647	0.43787	2.23999	0.065503		1.0581	0.53257	2.88089	0.0466
	45 - 54	-0.110329	0.33495	0.895539	0.74186		0.53226	0.50728	1.70278	0.294063		0.5479	0.591	1.72962	0.35388
	55 - 64	0.002626	0.39808	1.00263	0.99471		0.18529	0.68247	1.20357	0.786005		0.2368	0.77448	1.26719	0.75965
	65 +	0.48167	0.470054	1.61878	0.3055		-0.09186	1.06765	0.912233	0.931436		-0.6342	1.17959	0.53036	0.59056
Sex	female
	male	-0.072452	0.11097	0.93011	0.51315		0.58617	0.17337	1.79709	0.000693		0.6113	0.21311	1.84283	0.00399
Education	primary or less
	middle or above	-0.067925	0.144663	0.934331	0.63869		-0.0126	0.19219	0.987479	0.947251		0.1711	0.24668	1.18661	0.48562
Occupation
	farmer
	office worker/student	0.028995	0.24855	1.02942	0.90729		0.37416	0.30518	1.45377	0.220187		0.4207	0.38417	1.52303	0.27213
	housework/non-school child	0.097617	0.24836	1.10254	0.69343		-0.17735	0.35307	0.837487	0.615455		-0.2808	0.42429	0.755179	0.50825
	other	0.814706	0.475156	2.25851	0.08642		-0.12034	0.75188	0.886619	0.872544		-0.7852	0.87791	0.456028	0.3703
	soldier	0.356645	0.28852	1.42853	0.21554		-0.90574	0.45993	0.404243	0.047612		-1.3845	0.53911	0.250449	0.01004
Infection history	no
	yes	1.23767	0.17652	3.44757	2.08e-12		0.50358	0.3072	1.65463	0.099653		-0.8104	0.34959	0.44468	0.02046
Year	2011
	2012	0.212465	0.24245	1.23672	0.37984		-0.20788	0.30053	0.812305	0.487692		-0.3114	0.39417	0.732421	0.42818
Interactions
	farmer*2012
	office worker/student*2012	0.155485	0.294653	1.16822	0.59772		-0.53713	0.41437	0.584423	0.194881		-0.8145	0.5162	0.442861	0.11459
	housework/non-school child*2012	-0.238065	0.31595	0.788151	0.4511		-0.05239	0.47169	0.948959	0.911517		0.2077	0.5746	1.23084	0.71729
	other*2012	-1.01785	0.68524	0.36137	0.13798		-0.01633	0.98448	0.983803	0.986745		0.8392	1.23138	2.31451	0.49583
	soldier*2012	-0.13945	0.374627	0.869837	0.70972		1.28718	0.54242	3.62256	0.017642		1.4101	0.6604	4.09637	0.03275
