# Supplementary material for: Risk factors associated with slide positivity among febrile patients in a conflict zone of north-eastern Myanmar along the China-Myanmar border
Source: Malar J. 2013 Oct 10;12:361. doi: 10.1186/1475-2875-12-361 (PMC3852943; doi:10.1186/1475-2875-12-361)
Supplement: Additional file 10 — Logistic model for history of malaria infection. Description: The data provided here are the results of an analysis into demographic risk factors associated with a patient reporting having had a previous malaria infection within the previous year. [file 1475-2875-12-361-S10.xlsx]

## Sheet: InfectionHistory
covariates		coefficient	SE	odds ratio	P-value
Age	0 - 4
	5 - 14	0.5178	0.31359	1.67833	0.0987
	15 - 24	1.53805	0.30091	4.6555	3.2e-07
	25 - 34	0.94206	0.31755	2.56526	0.00301
	35 - 44	0.20318	0.38311	1.22529	0.59587
	45 - 54	0.17603	0.4296	1.19247	0.68199
	55 - 64	0.54121	0.45856	1.71808	0.23791
	65 +	-0.14918	0.77137	0.861414	0.84665
Sex	female
	male	0.38737	0.1367	1.4731	0.0046
Education	primary or less
	middle or above	-1.07083	0.16496	0.342724	8.49e-11
Occupation
	farmer
	office worker/student	-0.03808	0.23674	0.962636	0.87223
	housework/non-school child	-0.49529	0.24718	0.609394	0.0451
	other	0.20055	0.38059	1.22207	0.59823
	soldier	-0.35337	0.22365	0.702317	0.11411
Bednet used	no
	yes	-1.07688	0.18659	0.340657	7.87e-09
Year	2011
	2012	-1.05385	0.14343	0.348593	2.02e-13
Malaria infection	no
	yes	0.97187	0.15438	2.64288	3.06e-10
